# Supplementary material for: Validating a 14-Drug Microtiter Plate Containing Bedaquiline and Delamanid for Large-Scale Research Susceptibility Testing of Mycobacterium tuberculosis
Source: Antimicrob Agents Chemother. 2018 Aug 27;62(9):e00344-18. doi: 10.1128/AAC.00344-18 (PMC6125532; doi:10.1128/AAC.00344-18)
Supplement: Supplemental file 2 [file zac009187425sd2.xlsx]

## Sheet: Table S22
Drug (target gene/s)	Strain	MGIT	MIC APM	MIC REMA	gene	mutations
Amikacin (rrs)	CRY-12; CRY-24	R	n/d	> 16	rrs	a1401g
	CRY-14	R	> 16 (R)	> 16	rrs	a1401g
	CRY-7; CRY-18	R	> 16 (R)	> 16	rrs	a1401g
	CRY-2; CRY-25	S	0.5 (S)	0.25	rrs	a514c
	CRY-19	S	0.5 (S)	0.25	rrs	c1300t
	CRY-23	S	1 (S)	0.125	rrs	a514c
	CRY-5; CRY-10	S	1 (S)	0.25	-	-
	CRY-6; CRY-29	S	0.5 (S)	0.5	-	-
	CRY-15; CRY-21	S	0.25 (S)	0.5	-	-
	CRY-9; CRY-22	S	0.25 (S)	0.25	-	-
	CRY-4; CRY-30	S	1 (S)	1	-	-
	CRY-1; CRY-17	S	0.25 (S)	0.5	-	-
	CRY-8; CRY-13	S	2 (S)	1	-	-
	CRY-16	S	0.5 (S)	0.5	-	-
	CRY-26	S	≤ 0.06 (S)	0,5	-	-
	CRY-27	S	n/d	0.5	-	-
	CRY-28	S	0.5 (S)	0.25	-	-
	CRY-20	S	0.25 (S)	0.5	-	-
	CRY-3; CRY-11	S	0.5 (S)	1
Bedaquiline (Rv0678)	CRY-12; CRY-24	S	0.015 (S)	0.5	Rv0678	Ins G: Arg140_fs
	CRY-15; CRY-21	R	0.12 (S)	2	Rv0678	Tyr92_STOP
	CRY-8; CRY-13	S	0.015 (S)	0.06	Rv0678	Val3Ile
	CRY-9; CRY-22	R	0.5 (R)	0.25	Rv0678	Del A: Gln115_fs
	CRY-6; CRY-29	S	0.03 (S)	0.03	-	-
	CRY-14	S	0.015 (S)	≤ 0.004	-	-
	CRY-7; CRY-18	S	≤ 0.004 (S)	0.06	-	-
	CRY-4; CRY-30	S	0.015 (S)	0.015	-	-
	CRY-1; CRY-17	S	0.015 (S)	0.06	-	-
	CRY-5; CRY-10	S	0.015 (S)	0.015	-	-
	CRY-16	S	0.06 (S)	0.03	-	-
	CRY-2; CRY-25	S	0.12 (S)	0.06	-	-
	CRY-19	S	0.015 (S)	0.015	-	-
	CRY-26	S	0.03 (S)	0,03	-	-
	CRY-27	S	n/d	0.06	-	-
	CRY-28	S	0.015 (S)	0.015	-	-
	CRY-20	S	0.03 (S)	0.03	-	-
	CRY-23	S	0.008 (S)	0.008	-	-
	CRY-3; CRY-11	S	0.015 (S)	0.12
Clofazimine (Rv0678)	CRY-12; CRY-24	S	0.03 (S)	0.5	Rv0678	Ins G: Arg140_fs
	CRY-15; CRY-21	R	1 (R)	1	Rv0678	Tyr92_STOP
	CRY-8; CRY-13	S	0.25 (S)	0.06	Rv0678	Val3Ile
	CRY-9; CRY-22	R	0.5 (S)	1	Rv0678	Del A: Gln115_fs
	CRY-6; CRY-29	S	0.25 (S)	0.06	-	-
	CRY-14	S	0.25 (S)	0.03	-	-
	CRY-7; CRY-18	S	0.06 (S)	0.5	-	-
	CRY-4; CRY-30	S	0.03 (S)	0.03	-	-
	CRY-1; CRY-17	S	0.25 (S)	0.5	-	-
	CRY-5; CRY-10	S	0.25 (S)	0.06	-	-
	CRY-16	S	0.12 (S)	0.12	-	-
	CRY-2; CRY-25	S	0.06 (S)	0.12	-	-
	CRY-19	S	0.25 (S)	0.25	-	-
	CRY-26	S	0.12 (S)	0,06	-	-
	CRY-27	S	n/d	0.5	-	-
	CRY-28	S	0.12 (S)	0.25	-	-
	CRY-20	S	≤ 0.015 (S)	0.125	-	-
	CRY-23	S	0.06 (S)	0.008	-	-
	CRY-3; CRY-11	S	0.12 (S)	0.12
Delamanid (ddn; fibA; fbiB; fbiC; fgd1)	CRY-1; CRY-17	R	4 (R)	> 2	ddn	Trp88_ STOP
	CRY-9; CRY-22	S	0.25 (R)	2	fbiC	Arg536Leu
	CRY-12; CRY-24	S	≤ 0.008 (S)	0.03	-	-
	CRY-15; CRY-21	R	≤ 0.008 (S)	0.125	-	-
	CRY-8; CRY-13	S	≤ 0.008 (S)	0.03	-	-
	CRY-6; CRY-29	S	≤ 0.008 (S)	0.015	-	-
	CRY-14	S	≤ 0.008 (S)	0.015	-	-
	CRY-7; CRY-18	S	n/d	0.06	-	-
	CRY-4; CRY-30	S	0.06 (S)	0.03	-	-
	CRY-5; CRY-10	S	≤ 0.008 (S)	0.125	-	-
	CRY-16	S	0.03 (S)	0.03	-	-
	CRY-2; CRY-25	S	0.06 (S)	0.03	-	-
	CRY-19	S	0.03 (S)	0.015	-	-
	CRY-26	S	n/d	0.015	-	-
	CRY-27	S	n/d	0.25	-	-
	CRY-28	S	≤ 0.008 (S)	0.008	-	-
	CRY-20	S	≤ 0.008 (S)	0.015	-	-
	CRY-23	S	≤ 0.008 (S)	0.03	-	-
	CRY-3; CRY-11	S	≤ 0.008 (S)	0.06	-	-
Ethambutol (embB)	CRY-14	R	8 (R)	4	embB	Met306Ile
	CRY-5; CRY-10	S	8 (R)	16	embB	Gln497Arg; Thr1082Ala
	CRY-7; CRY-18	R	16 (R)	8	embB	Met306Val
	CRY-8; CRY-13	R	16 (R)	8	embB	Met306Ile
	CRY-1; CRY-17	S	4 (S)	4	embB	Asp354Ala
	CRY-12; CRY-24	S	4 (S)	1	-	-
	CRY-15; CRY-21	S	1 (S)	1	-	-
	CRY-9; CRY-22	S	2 (S)	2	-	-
	CRY-6; CRY-29	S	4 (S)	1	-	-
	CRY-4; CRY-30	S	2 (S)	2	-	-
	CRY-16	S	4 (S)	4	-	-
	CRY-2; CRY-25	S	2 (S)	1	-	-
	CRY-19	S	2 (S)	0.5	-	-
	CRY-26	S	1 (S)	0.5	-	-
	CRY-27	S	n/d	1	-	-
	CRY-28	S	2 (S)	0.5	-	-
	CRY-20	S	0.25 (S)	2	-	-
	CRY-23	S	4 (S)	1	-	-
	CRY-3; CRY-11	S	2 (S)	1	-	-
Ethionamide (ethA; inhA; prom fabG1-inhA)	CRY-20	R	n/d	n/d	prom fabG1-inhA	-15 c-> t
	CRY-5; CRY-10	R	n/d	n/d	ethA; inhA	Asp357Tyr; Asn231Asp
	CRY-7; CRY-18	R	n/d	n/d	ethA; prom fabG1-inhA	Del T: Lys37_fs; -34 c -> Del
	CRY-6; CRY-29	S	n/d	n/d	prom fabG1-inhA	-60c->t
	CRY-12; CRY-24	S	n/d	n/d	-	-
	CRY-15; CRY-21	S	n/d	n/d	-	-
	CRY-8; CRY-13	R	n/d	n/d	-	-
	CRY-9; CRY-22	S	n/d	n/d	-	-
	CRY-14	S	n/d	n/d	-	-
	CRY-4; CRY-30	S	n/d	n/d	-	-
	CRY-1; CRY-17	R	n/d	n/d	-	-
	CRY-16	S	n/d	n/d	-	-
	CRY-2; CRY-25	S	n/d	n/d	-	-
	CRY-19	S	n/d	n/d	-	-
	CRY-26	S	n/d	n/d	-	-
	CRY-27	S	n/d	n/d	-	-
	CRY-28	S	n/d	n/d	-	-
	CRY-23	S	n/d	n/d	-	-
	CRY-3; CRY-11	S	n/d	n/d	-	-
Isoniazid (katG; inhA; prom fabG1-inhA)	CRY-1; CRY-17	R	3.2 (R)	> 8	katG	Ser315Thr
	CRY-14	R	3.2 (R)	> 8	katG	Ser315Thr
	CRY-20	R	0.4 (R)	1	prom fabG1-inhA	-15 c -> t
	CRY-23	R	> 6.4 (R)	> 8	katG	Ser315Thr
	CRY-28	R	> 6.4 (R)	> 8	katG	Ser315Thr
	CRY-5; CRY-10	R	> 6.4 (R)	> 8	katG; inhA	Ser315Thr; Asn231Asp
	CRY-6; CRY-29	R	> 6.4 (R)	> 8	katG; prom fabG1-inhA	Ser315Thr; -60c->t
	CRY-7; CRY-18	R	1.6 (R)	> 8	katG; prom fabG1-inhA	Ser315Thr; -34 c -> Del
	CRY-8; CRY-13	R	> 6.4 (R)	> 8	katG	Ser315Thr
	CRY-27	R	n/d	0.5	katG	Phe332Val
	CRY-12; CRY-24	S	0.01 (S)	0.25	-	-
	CRY-15; CRY-21	S	0.05 (S)	0.5	-	-
	CRY-9; CRY-22	S	0.05 (S)	0.03	-	-
	CRY-4; CRY-30	S	0.4 (R)	0.5	-	-
	CRY-16	S	0.05 (S)	≤ 0.015	-	-
	CRY-2; CRY-25	S	0.1 (S)	0.25	-	-
	CRY-19	S	0.05 (S)	0.125	-	-
	CRY-26	S	0.02 (S)	0.03	-	-
	CRY-3; CRY-11	S	0.1 (S)	0.06	-	-
Kanamycin (rrs; eis)	CRY-12; CRY-24	R	> 16 (R)	> 32	rrs	a1401g
	CRY-14	R	16 (R)	> 32	rrs	a1401g
	CRY-7; CRY-18	R	8 (R)	> 32	rrs	a1401g
	CRY-2; CRY-25	S	2 (S)	1	rrs	a514c
	CRY-19	S	2 (S)	0.5	rrs	c1300t
	CRY-23	S	4 (S)	0.5	rrs	a514c
	CRY-5; CRY-10	S	2 (S)	0.5	-	-
	CRY-6; CRY-29	S	4 (S)	1	-	-
	CRY-15; CRY-21	S	2 (S)	2	-	-
	CRY-9; CRY-22	S	4 (S)	1	-	-
	CRY-4; CRY-30	S	4 (S)	2	-	-
	CRY-1; CRY-17	S	≤ 0.5 (S)	1	-	-
	CRY-8; CRY-13	S	4 (S)	2	-	-
	CRY-16	S	1 (S)	1	-	-
	CRY-26	S	1 (S)	1	-	-
	CRY-27	S	n/d	2	-	-
	CRY-28	S	2 (S)	0.5	-	-
	CRY-20	S	1 (S)	1	-	-
	CRY-3; CRY-11	S	4 (S)	2
Levofloxacin (gyrA; gyrB)	CRY-2; CRY-25	R	2 (R)	2	gyrA	Ala90Val
	CRY-5; CRY-10	R	8 (R)	8	gyrA	Ala90Val; Ser91Pro
	CRY-7; CRY-18	R	1 (S)	1	gyrA	Ala90Val
	CRY-8; CRY-13	R	4 (R)	2	gyrA	Ala90Val
	CRY-15; CRY-21	S	0.125 (S)	0.125	gyrB	del GCG pos 7159-7161
	CRY-12; CRY-24	S	0.125 (S)	0.25	-	-
	CRY-9; CRY-22	S	0.5 (S)	0.125	-	-
	CRY-6; CRY-29	S	0.25 (S)	0.125	-	-
	CRY-14	S	0.125 (S)	0.06	-	-
	CRY-4; CRY-30	S	0.125 (S)	0.25	-	-
	CRY-1; CRY-17	S	0.25 (S)	0.125	-	-
	CRY-16	S	0.25 (S)	0.25	-	-
	CRY-19	S	0.25 (S)	0.125	-	-
	CRY-26	S	0.25 (S)	0,25	-	-
	CRY-27	S	n/d	0.25	-	-
	CRY-28	S	0.25 (S)	0.06	-	-
	CRY-20	S	0.25 (S)	0.125	-	-
	CRY-23	S	0.125 (S)	0.06	-	-
	CRY-3; CRY-11	S	0.25 (S)	0.25	-	-
Linezolid (rplC; rrL)	CRY-16	S	0.5 (S)	0.25	rrL	c344t
	CRY-23	S	0.5 (S)	0.25	rrL	g1052t
	CRY-26	S	0.25 (S)	0,25	rrL	c344t
	CRY-12; CRY-24	S	≤ 0.008 (S)	0.25	-	-
	CRY-15; CRY-21	S	0.25 (S)	0.25	-	-
	CRY-8; CRY-13	S	0.25 (S)	0.25	-	-
	CRY-9; CRY-22	S	0.25 (S)	0.25	-	-
	CRY-6; CRY-29	S	0.5 (S)	0.125	-	-
	CRY-14	S	0.12 (S)	0.03	-	-
	CRY-7; CRY-18	S	0.06 (S)	0.25	-	-
	CRY-4; CRY-30	S	0.5 (S)	0.5	-	-
	CRY-1; CRY-17	S	0.06 (S)	0.25	-	-
	CRY-5; CRY-10	R	0.25 (S)	0.25	-	-
	CRY-2; CRY-25	S	0.25 (S)	0.25	-	-
	CRY-19	S	0.12 (S)	0.06	-	-
	CRY-26	S	0.25 (S)	0,25	-	-
	CRY-27	S	n/d	0.25	-	-
	CRY-28	S	0.25 (S)	0.125	-	-
	CRY-20	S	0.25 (S)	0.125	-	-
	CRY-3; CRY-11	S	0.25 (S)	0.5	-	-
Moxifloxacin (gyrA)	CRY-2; CRY-25	R	0.25 (S)	0.25	gyrA	Ala90Val
	CRY-5; CRY-10	R	8 (R)	8	gyrA	Ala90Val; Ser91Pro
	CRY-7; CRY-18	R	0.25 (S)	0.25	gyrA	Ala90Val
	CRY-8; CRY-13	R	2 (R)	0.5	gyrA	Ala90Val
	CRY-12; CRY-24	S	0.06 (S)	0.06	-	-
	CRY-15; CRY-21	S	0.03 (S)	0.06	-	-
	CRY-9; CRY-22	S	0.03 (S)	0.015	-	-
	CRY-6; CRY-29	S	0.15 (S)	0.015	-	-
	CRY-14	S	≤ 0.015 (S)	≤ 0.008	-	-
	CRY-4; CRY-30	S	0.06 (S)	0.06	-	-
	CRY-1; CRY-17	S	0.06 (S)	0.03	-	-
	CRY-16	S	0.06 (S)	0.03	-	-
	CRY-19	S	0.03 (S)	0.04	-	-
	CRY-26	S	0.12 (S)	0,03	-	-
	CRY-27	S	n/d	0.06	-	-
	CRY-28	S	0.12 (S)	0.06	-	-
	CRY-20	S	0.06 (S)	0.03	-	-
	CRY-23	S	0.25 (S)	0.03	-	-
	CRY-3; CRY-11	S	0.12 (S)	0.03	-	-
Para-aminosalicylic acid (thyA; folC)	CRY-23	R	n/d	n/d	thyA	Val261Gly
	CRY-9; CRY-22	S	n/d	n/d	folC	Pro104Gln
	CRY-12; CRY-24	S	n/d	n/d	-	-
	CRY-15; CRY-21	S	n/d	n/d	-	-
	CRY-8; CRY-13	S	n/d	n/d	-	-
	CRY-6; CRY-29	S	n/d	n/d	-	-
	CRY-14	S	n/d	n/d	-	-
	CRY-7; CRY-18	R	n/d	n/d	-	-
	CRY-4; CRY-30	S	n/d	n/d	-	-
	CRY-1; CRY-17	S	n/d	n/d	-	-
	CRY-5; CRY-10	S	n/d	n/d	-	-
	CRY-16	S	n/d	n/d	-	-
	CRY-2; CRY-25	S	n/d	n/d	-	-
	CRY-19	S	n/d	n/d	-	-
	CRY-26	S	n/d	n/d	-	-
	CRY-27	S	n/d	n/d	-	-
	CRY-28	S	n/d	n/d	-	-
	CRY-20	S	n/d	n/d	-	-
	CRY-3; CRY-11	S	n/d	n/d	-	-
Rifabutin (rpoB)	CRY-1; CRY-17	R	2 (R)	> 2	rpoB	Ser450Leu
	CRY-14	R	2 (R)	0.125	rpoB	Ser450Leu
	CRY-27	R	n/d	> 2	rpoB	Ser450Leu
	CRY-28	R	2 (R)	1	rpoB	Ser450Leu
	CRY-5; CRY-10	R	1 (R)	1	rpoB	Ser450Leu
	CRY-7; CRY-18	R	0.5 (S)	2	rpoB	Ser450Leu
	CRY-8; CRY-13	R	4 (R)	2	rpoB	Ser450Leu
	CRY-12; CRY-24	S	≤ 0,004 (S)	≤ 0,004	-	-
	CRY-15; CRY-21	S	0.008 (S)	0.008	-	-
	CRY-9; CRY-22	S	0.03 (S)	≤ 0,004	-	-
	CRY-6; CRY-29	S	0.03 (S)	≤ 0,004	-	-
	CRY-4; CRY-30	S	≤ 0,004 (S)	≤ 0,004	-	-
	CRY-16	S	0.008 (S)	≤ 0,004	-	-
	CRY-2; CRY-25	S	≤ 0,004 (S)	≤ 0,004	-	-
	CRY-19	S	0.008 (S)	≤ 0,004	-	-
	CRY-26	S	0.03 (S)	≤ 0,004	-	-
	CRY-20	S	0.008 (S)	≤ 0,004	-	-
	CRY-23	S	≤ 0,004 (S)	≤ 0,004	-	-
	CRY-3; CRY-11	S	0.008 (S)	≤ 0,004	-	-
Rifampicin (rpoB)	CRY-1; CRY-17	R	1 (S)	> 4	rpoB	Ser450Leu
	CRY-14	R	2 (R)	2	rpoB	Ser450Leu
	CRY-27	R	n/d	> 4	rpoB	Ser450Leu
	CRY-28	R	4 (R)	> 4	rpoB	Ser450Leu
	CRY-5; CRY-10	R	2 (R)	> 4	rpoB	Ser450Leu
	CRY-7; CRY-18	R	16 (R)	> 4	rpoB	Ser450Leu
	CRY-8; CRY-13	R	16 (R)	> 4	rpoB	Ser450Leu
	CRY-12; CRY-24	S	≤ 0.015 (S)	0.015	-	-
	CRY-15; CRY-21	S	0.12 (S)	0.03	-	-
	CRY-9; CRY-22	S	0.12 (S)	≤ 0,008	-	-
	CRY-6; CRY-29	S	0.25 (S)	≤ 0,008	-	-
	CRY-4; CRY-30	S	≤ 0.015 (S)	≤ 0,008	-	-
	CRY-16	S	≤ 0.015 (S)	≤ 0,008	-	-
	CRY-2; CRY-25	S	0.03 (S)	≤ 0,008	-	-
	CRY-19	S	0.06 (S)	0.03	-	-
	CRY-26	S	0.12 (S)	0.015	-	-
	CRY-20	S	0.06 (S)	0.06	-	-
	CRY-23	S	0.5 (S)	≤ 0,008	-	-
	CRY-3; CRY-11	S	0.25 (S)	≤ 0,008	-	-
